# Supplementary material for: Assessment of Antifungal Efficacy and Release Behavior of Fungicide-Loaded Chitosan-Carrageenan Nanoparticles against Phytopathogenic Fungi
Source: Polymers (Basel). 2021 Dec 23;14(1):41. doi: 10.3390/polym14010041 (PMC8747246; doi:10.3390/polym14010041)
Supplement: Supplementary file 1 [file polymers-14-00041-s001.zip]

Archive with 1 entries (1 files):
- polymers-1509798-supplementary.pdf
